# Supplementary material for: Evaluation of novel surfactants for plant transformation
Source: BMC Res Notes. 2022 Dec 8;15:360. doi: 10.1186/s13104-022-06251-5 (PMC9733262; doi:10.1186/s13104-022-06251-5)
Supplement: Supplementary file 3 — Additional file 3. Statistics 2: Table S1. Surfactant transformation efficiency. Table S2. Surfactant transformation statistics. [file 13104_2022_6251_MOESM3_ESM.xlsx]

## Sheet: Table S1
Surfactant Transformation Efficiency
Set 1
Construct	Surfactant	Plate 1 Seed (mg)	Plate 2 Seed (mg)	Plate 3 Seed (mg)	Raw Count 1	Raw Count 2	Raw Count 3	Notes	Count 150 Rounded	Mean Effiency (%)
pCTAGV KCN3	OE446	51.2	51.3	52.1	6	4	10	Healthy as control	19	0.00253333
pCTAGV KCN3	S200	52.3	51	51.5	27	40	43	Healthier than control	107	0.0142667
pCTAGV KCN3	S233	50.2	50.3	52.9	34	29	45	Healthier than control	106	0.0141333
pCTAGV KCN3	S240	51.1	52.5	50.9	33	30	39	Healthier than control	99	0.0132
pCTAGV KCN3	S279	50.7	53.2	54.6	37	42	45	Healthy as control	117	0.0156
pCTAGV KCN3	S301	50.7	50.3	51.7	41	28	38	Healthy as control	105	0.014
pCTAGV KCN3	SP133	50.1	52	54.6	36	34	44	Healthy as control	109	0.0145333
pCTAGV KCN3	Silwet L-77	52.9	56.5	54.3	29	34	22	control	78	0.0104
Set 2
Construct	Surfactant	Plate 1 Seed (mg)	Plate 2 Seed (mg)	Plate 3 Seed (mg)	Raw Count 1	Raw Count 2	Raw Count 3	Notes	Count 150 Rounded	Mean Effiency (%)
pCTAGV KCN3	OE446	50.3	50.8	50.4	22	18	24	Healthy as control	63	0.0084
pCTAGV KCN3	S200	50.5	56.2	43.1	47	72	54	Healthier than control	173	0.0230667
pCTAGV KCN3	S233	51.1	52.9	51.2	38	37	45	Healthier than control	116	0.0154667
pCTAGV KCN3	S240	51.1	53.9	52.1	52	67	58	Healthier than control	169	0.0225333
pCTAGV KCN3	S279	54.5	53.8	53.1	42	38	40	Healthy as control	112	0.0149333
pCTAGV KCN3	S301	51.2	52.6	51.9	30	40	38	Healthy as control	104	0.0138667
pCTAGV KCN3	SP133	52.9	52.2	53	33	35	31	Healthy as control	94	0.0125333
pCTAGV KCN3	Silwet L-77	51.5	52.3	54.2	38	49	40	control	121	0.0161333
Set 3
Construct	Surfactant	Plate 1 Seed (mg)	Plate 2 Seed (mg)	Plate 3 Seed (mg)	Raw Count 1	Raw Count 2	Raw Count 3	Notes	Count 150 Rounded	Mean Effiency (%)
pCTAGV KCN3	OE446	53.2	50.1	50.9	20	10	15	Healthy as control	44	0.00586667
pCTAGV KCN3	S200	50.7	51.3	51.6	41	52	44	Healthier than control	134	0.0178667
pCTAGV KCN3	S233	50.6	50.6	52.1	31	35	40	Healthy as control	104	0.0138667
pCTAGV KCN3	S240	51.3	53.7	52.5	38	43	45	Healthier than control	120	0.016
pCTAGV KCN3	S279	51.7	53.9	53.6	47	39	49	Healthy as control	127	0.0169333
pCTAGV KCN3	S301	53.9	55.4	51.2	38	39	37	Healthy as control	107	0.0142667
pCTAGV KCN3	SP133	52.4	50.6	53.5	30	37	39	Healthy as control	102	0.0136
pCTAGV KCN3	Silwet L-77	51.3	52.3	52.6	33	20	35	control	85	0.0113333
				Graph showing total number of arabidopsis transformation. Combines all three transformation sets
Construct	Surfactant	Mean Effiency (%)	STD
pCTAGV KCN3	OE446*	0.0056	0.00294241
pCTAGV KCN3	S200*	0.0184	0.00442418
pCTAGV KCN3	S233	0.0144889	0.000857213
pCTAGV KCN3	S240*	0.0172444	0.00478949
pCTAGV KCN3	S279*	0.0158222	0.00101835
pCTAGV KCN3	S301	0.0140444	0.00020367
pCTAGV KCN3	SP133	0.0135556	0.00100074
pCTAGV KCN3	Silwet L-77	0.0126222	0.00307631
Note: 1000 seed/20mg - equal 7500 seed/150mg
* = Statistically Significant

## Sheet:  Table S2
Surfactant Transformation Statistics
Surfactants - Normalized to 150mg/seed
	Count150
Surfactant	BioRep A	BioRep B	BioRep C	Total Count	Mean	STDev	AVG % efficiency	STDev
OE446*	19.4049	63.3663	43.7743	126.546	42.1819	22.0239	0.0056	0.00294241
S200*	106.589	173.231	133.789	413.609	137.87	33.5078	0.0184	0.00442418
S233	105.606	115.979	103.718	325.304	108.435	6.60181	0.0144889	0.000857213
S240*	99.0291	169.001	120	388.03	129.343	35.9093	0.0172444	0.00478949
S279*	117.35	111.524	127.198	356.073	118.691	7.92272	0.0158222	0.00101835
S301	105.108	104.046	106.542	315.696	105.232	1.25252	0.0140444	0.00020367
SP133	109.126	93.9279	101.597	304.651	101.55	7.59902	0.0135556	0.00100074
SilwetL77	77.8864	120.57	84.507	282.963	94.321	22.9717	0.0126222	0.00307631
Surfacant data statistics summary
	SurfN	Xsquared	df	Pvalue	Padj	Statictical sig
X-squared	OE446	60.8878	1	6.0422e-15	4.22954e-14	*
X-squared	S200	24.212	1	8.62914e-07	5.17748e-06	*
X-squared	S233	2.8918	1	0.0890312	0.267094
X-squared	S240	16.0952	1	6.02353e-05	0.000301177	*
X-squared	S279	8.1	1	0.00442653	0.0177061	*
X-squared	S301	1.70667	1	0.191418	0.382837
X-squared	SP133	0.748727	1	0.38688	0.38688
Graph showing arabidopsis transformation of all three transformation sets independently
Graph showing total number of arabidopsis transformation. Combines all three transformation sets
